# Supplementary material for: Tumoral C2 Regulates the Tumor Microenvironment by Increasing the Ratio of M1/M2 Macrophages and Tertiary Lymphoid Structures to Improve Prognosis in Melanoma
Source: Cancers (Basel). 2024 Feb 23;16(5):908. doi: 10.3390/cancers16050908 (PMC10930905; doi:10.3390/cancers16050908)
Supplement: Supplementary file 1 [file cancers-16-00908-s001.zip]

Archive with 1 entries (1 files):
- cancers-2814023-supplementary.pdf
